# Supplementary material for: Multiplex base editing of BCL11A regulatory elements to treat sickle cell disease
Source: Cell Rep Med. 2025 Sep 26;6(10):102376. doi: 10.1016/j.xcrm.2025.102376 (PMC12629801; doi:10.1016/j.xcrm.2025.102376)
Supplement: Table S2. Excel table containing the list of differentially expressed genes in SCD HSPCs electroporated with Cas9 nuclease or DBE vs. mock-electroporated SCD HSPCs identified by RNA-seq [file mmc2.xlsx]

## Sheet: Cas9
Differentially expressed genes in SCD HSPCs electroporated with Cas9 nuclease vs mock-electroporated SCD HSPCs
	Cas9_vs_TE
GeneSymbol	FC	logFC	Pvalue	FDR
ENSG00000278791	2.15437	1.10727	0.00416856	0.0396719
MIR34AHG	4.14462	2.05124	1.07444e-09	9.06288e-06
ENSG00000289914	4.31069	2.10792	1.097e-07	0.000117897
LNCTAM34A	3.90614	1.96574	2.224e-05	0.00271875
PADI4	2.39522	1.26016	3.39611e-07	0.000232618
ATP1A4	2.06208	1.0441	0.000903208	0.0177187
HSPA7	2.57931	1.36699	1.65689e-05	0.00234614
PHLDA3	3.20458	1.68014	6.41367e-08	9.01655e-05
SDC1	11.1797	3.48281	9.09468e-08	0.000109591
TOGARAM2	2.90444	1.53826	8.87341e-05	0.00542371
KRT18P52	2.42294	1.27676	6.99668e-05	0.00481772
NOC2LP1	2.09378	1.06611	0.00270297	0.0318203
GASK1B-AS1	2.96243	1.56678	2.90059e-07	0.000225429
PURPL	4.86337	2.28196	1.46769e-07	0.000145647
PLK2	2.22205	1.15189	5.35017e-07	0.000311232
CDKN1A	2.65611	1.40932	6.83018e-07	0.000346719
NCF1B	2.69784	1.43181	0.000108664	0.00609024
NCF1	2.57691	1.36564	6.42064e-06	0.00132151
NCF1C	2.48441	1.3129	2.97171e-05	0.00317296
BAIAP2L1	5.91913	2.56538	2.9398e-07	0.000225429
FLNC	2.61169	1.38499	1.73839e-05	0.00234614
TNFRSF10C	2.7089	1.43771	3.96492e-07	0.000238887
ABCA1	2.04655	1.03319	1.21293e-05	0.00194877
ASTN2	2.25558	1.1735	8.39694e-07	0.00037278
OLFM1	2.26784	1.18132	0.000333905	0.010356
LINC01451	4.14862	2.05263	3.5014e-07	0.000232618
ACTA2	2.95619	1.56374	9.61814e-10	9.06288e-06
DPYSL4	2.96819	1.56958	8.46621e-06	0.00158694
EPS8L2	2.34178	1.22761	1.67537e-06	0.000628078
CRACR2B	2.52637	1.33707	1.21788e-06	0.000501115
ENSG00000254765	2.11313	1.07938	0.00207344	0.0273915
LRRC43	2.01905	1.01368	0.001055	0.0192779
IGDCC4	2.28066	1.18945	8.11358e-05	0.00514782
ENSG00000188897	2.30643	1.20566	7.35593e-06	0.00144296
CHD9NB	2.2274	1.15536	6.38641e-05	0.00460422
SMPD3	2.09104	1.06422	2.30433e-06	0.000737012
FDXR	2.18547	1.12795	5.72967e-09	1.93319e-05
DLGAP1-AS3	2.15289	1.10628	1.67207e-05	0.00234614
SHD	2.06058	1.04305	0.00378193	0.0380691
UNC13A	2.03848	1.0275	0.000533556	0.0135151
GDF15	4.54928	2.18564	1.29221e-08	2.72495e-05
FCGBP	2.34094	1.22709	0.00353951	0.0365897
SLC4A11	2.46944	1.30418	0.000145575	0.00691012
ENSG00000277287	6.9681	2.80077	2.20857e-09	9.31466e-06
SULF2	2.04782	1.03409	1.56881e-05	0.00233829
PELATON	2.29507	1.19854	0.00186711	0.0260963
APOBEC3H	3.90572	1.96559	2.64285e-07	0.000225429
LINC02968	3.96253	1.98642	3.12532e-07	0.000229235
EDA2R	4.35373	2.12225	1.97224e-09	9.31466e-06
TRBV27	-2.48942	-1.31581	0.00281977	0.0324388

## Sheet: DBE
Differentially expressed genes in SCD HSPCs electroporated with DBE vs mock-electroporated SCD HSPCs
	DBE_vs_TE
GeneSymbol	FC	logFC	PValue	FDR
RNU1-1	2.09354	1.06594	0.000381874	0.0154861
INHBA	2.61054	1.38435	0.00260931	0.0325585
SSPOP	2.0409	1.0292	4.60459e-06	0.00714892
CRACR2B	2.06606	1.04688	1.73472e-05	0.00877936
CARMIL3	2.20808	1.14279	0.000186237	0.0129827
DOC2A	2.14879	1.10353	0.000494285	0.0169191
ENSG00000277287	2.02076	1.0149	0.000383263	0.0155051
PELATON	2.28284	1.19083	0.00210687	0.0299933
