# Supplementary material for: Multiplex base editing of BCL11A regulatory elements to treat sickle cell disease
Source: Cell Rep Med. 2025 Sep 26;6(10):102376. doi: 10.1016/j.xcrm.2025.102376 (PMC12629801; doi:10.1016/j.xcrm.2025.102376)
Supplement: Table S3. Excel table containing the list of sgRNA and primers used in the study [file mmc3.xlsx]

## Sheet: sgRNA
sgRNA	Target sequence (5’to 3’)	Position (hg38)	Strand
GATA_bs_1	TTTATCACAGGCTCCAGGAA	Chr2: 60495252-60495271	-
GATA_bs_2	GATAAAAGCAACTGTTAGCT	Chr2: 60495266-60495285	+
GATA_bs_3	TGATAAAAGCAACTGTTAGC	Chr2: 60495265-60495284	+
GATA_bs_4	CTAACAGTTGCTTTTATCAC	Chr2: 60495264-60495283	-
ATF4_bs_1	CATTGCATCATCCTGGTACC	Chr2: 60498482-60498501	+
ATF4_bs_2	GCATCATCCTGGTACCAGGA	Chr2: 60498486-60498505	+
ATF4_bs_3	TTGCATCATCCTGGTACCAG	Chr2: 60498484-60498503	+
ATF4_bs_4	CTCCAAGCATTGCATCATCC	Chr2: 60498469-60498488	-

## Sheet: Primers on- and off-target
Amplified region	F/R	Sequence (5’ to 3’)	Sequencing
+58-kb region	F	TGGACAGCCCGACAGATGAA	Sanger
	R	AAAAGCGATACAGGGCTGGC	Sanger
+55-kb region	F	CCCTATCAGTGCCGACCAAG	Sanger
	R	GTGAGTAGGTAGAGGGGTCAGA	Sanger
+58-kb on target	F	GCAGCGTCAGATGTGTATAAGAGACAGACCGATGGAGAGGTCTGCCAGT	NGS
	R	TGGGCTCGGAGATGTGTATAAGAGACAGTCTACTCTTAGACATAACACACCAGGGTCA	NGS
+58-on target	F	GCAGCGTCAGATGTGTATAAGAGACAGTGACAGGCACAGAGTAGTGCTCAA	NGS
	R	TGGGCTCGGAGATGTGTATAAGAGACAGGAAAGTGAAGACACAAAGAAAACACAAGGTGAG	NGS
+58-OT1	F	GCAGCGTCAGATGTGTATAAGAGACAGTTGTGTTTTATCCTGAGTGTGTCAGGAAGC	NGS
	R	TGGGCTCGGAGATGTGTATAAGAGACAGATTGCACTGTAGGTCAAGCTACCG	NGS
+58-OT2	F	GCAGCGTCAGATGTGTATAAGAGACAGCTGAATCAACATGAAAAAGACTGGCTTAGTCTG	NGS
	R	TGGGCTCGGAGATGTGTATAAGAGACAGGACAGAAACTGGATTTCATTTCTTTATGTCGGC	NGS
+58-OT3	F	GCAGCGTCAGATGTGTATAAGAGACAGTTTTACCTCTGACACCACATGGGG	NGS
	R	TGGGCTCGGAGATGTGTATAAGAGACAGGGTTCACAGTGCCTTTTCTCAGGA	NGS
+58-OT4	F	GCAGCGTCAGATGTGTATAAGAGACAGGTCTCCTAACCGCAAGGCAG	NGS
	R	TGGGCTCGGAGATGTGTATAAGAGACAGAGATGCAGCATGGTTCAGCTTGG	NGS
+58-OT5	F	GCAGCGTCAGATGTGTATAAGAGACAGAATGTGCCAGGGGAGCAGAG	NGS
	R	TGGGCTCGGAGATGTGTATAAGAGACAGTCGGCCTCACAGAATCGGCT	NGS
+58-OT6	F	GCAGCGTCAGATGTGTATAAGAGACAGCTCATCAGCCTGGCAACGTAC	NGS
	R	TGGGCTCGGAGATGTGTATAAGAGACAGCCATCACCTTGACCTGCTCAGA	NGS
+58-OT7	F	GCAGCGTCAGATGTGTATAAGAGACAGAGGAGCTGGACCTCCTGTCT	NGS
	R	TGGGCTCGGAGATGTGTATAAGAGACAGCCAGGATAACCTCCCCATCTC	NGS
+58-OT8	F	GCAGCGTCAGATGTGTATAAGAGACAGGTAGAGCAGGTAGGCAGGGT	NGS
	R	TGGGCTCGGAGATGTGTATAAGAGACAGAACTCCAGGTTGAGCCCCGT	NGS
+58-OT9	F	GCAGCGTCAGATGTGTATAAGAGACAGCAGGCTGAACTGAGTCTTCTGC	NGS
	R	TGGGCTCGGAGATGTGTATAAGAGACAGGCCAGCAAGAAATATGGCCTCAG	NGS
+55-kb on target	F	GCAGCGTCAGATGTGTATAAGAGACAGATGCCATTCTCCCAGCAACACC	NGS
	R	TGGGCTCGGAGATGTGTATAAGAGACAGGTATTGCTGGGAGAAGAAGGGC	NGS
+55-OT1	F	GCAGCGTCAGATGTGTATAAGAGACAGACCCAGGAGAGATTGGATGATGAG	NGS
	R	TGGGCTCGGAGATGTGTATAAGAGACAGCTATCATGGGCTATCTACCCTCTG	NGS
+55-OT2	F	GCAGCGTCAGATGTGTATAAGAGACAGTCAGGTCATCTCACATGCCAGAGT	NGS
	R	TGGGCTCGGAGATGTGTATAAGAGACAGTCTCAATCCCTTTCTCTCTCCCC	NGS
+55-OT4	F	GCAGCGTCAGATGTGTATAAGAGACAGTGTAGCTGGGGATGGTACAGG	NGS
	R	TGGGCTCGGAGATGTGTATAAGAGACAGAGAGTAGTCCTCTCTCAGCAGC	NGS
+55-OT5	F	GCAGCGTCAGATGTGTATAAGAGACAGAGCAAGGCATAAATTTTCCATGA	NGS
	R	TGGGCTCGGAGATGTGTATAAGAGACAGGATTCATCTTGGCATTGACTCCT	NGS
+55-OT6	F	GCAGCGTCAGATGTGTATAAGAGACAGAGTCTCTCCACATCGCCTTT	NGS
	R	TGGGCTCGGAGATGTGTATAAGAGACAGCAGGATGTGGGCCCAAGG	NGS
+55-OT7	F	GCAGCGTCAGATGTGTATAAGAGACAGCAGCCTGGAGCTGGTATCCAT	NGS
	R	TGGGCTCGGAGATGTGTATAAGAGACAGCAGGCTATAGATCATTCCCAGCAC	NGS
+55-OT8	F	GCAGCGTCAGATGTGTATAAGAGACAGGGCAAGGTGAGGCCTAGGTA	NGS
	R	TGGGCTCGGAGATGTGTATAAGAGACAGGTTACTTCAGGGATGACACAGGAC	NGS
+55-OT9	F	GCAGCGTCAGATGTGTATAAGAGACAGAGGTTCAGAGAGCTGAACATGTGG	NGS
	R	TGGGCTCGGAGATGTGTATAAGAGACAGCATAGGGTGAGGTCTAGAAGGATC	NGS
F, forward primers. R, reverse primer.

## Sheet: Primers RT-qPCRAmplified region
Amplified region	F/R	Sequence (5’ to 3’)
HBA	F	CGGTCAACTTCAAGCTCCTAA
	R	ACAGAAGCCAGGAACTTGTC
HBB	F	GCAAGGTGAACGTGGATGAAGT
	R	TAAAGCATCAGGAGTGGACAGA
HBG1+HBG2	F	CCTGTCCTCTGCCTCTGCC
	R	GGA TTGCCAAAACGGTCAC
BCL11A-XL	F	ATGCGAGCTGTGCAACTATG
	R	GTAAACGTCCTTCCCCACCT
GAPDH	F	ACCACAGTCCATGCCATCACT
	R	CCATCACGCCACAGTTTCC

## Sheet: ddPCR primers
Amplicon	F/R/Probe	Sequence (5’ to 3’)
3.2-Kb-Deletion	F	CCACCGATGGAGAGGTCT
	R	AGGAAGGGAAGTGGGTATGG
	Probe	[FAM]CCAGTCCTCTTCTACCCCACC [BHQ1]
3.2-Kb-Inversion	F	TGGCATCTACTCTTAGACATAACAC
	R	AGGAAGGGAAGTGGGTATGG
	Probe	[FAM]ACCAGGGTCAATACAACTTTGAAGC[BHQ1]
BCL11A-XL	F	AGCTCACCAGGCACATGAAA
	R	CACTCGATCACTGTGCCATT
	Probe	[FAM]CAGGTGGGGAAGGACGTTTA [BHQ1]
hALB	F	ACTCATGGGAGCTGCTGGTT
	R	GCTGTCATCTCTTGTGGGCTG
	Probe	CCTGTCATGCCCACACAAATCTCTCC

## Sheet: sgRNA for Cas9-enrichment libra
sgRNA	Target sequence (5’to 3’)
BCL11A_1	TGCCCACGTCAAAACACCCT
BCL11A_2	GGTAGGACCCAACACTACGC
BCL11A_3	GCACCCGCTTGTTCCCTGTG
BCL11A_4	CACTATCTTCTCGCACCATC
